# Supplementary material for: Single‐cell landscape of the cellular microenvironment in three different colonic polyp subtypes in children
Source: Clin Transl Med. 2024 Jan 24;14(1):e1535. doi: 10.1002/ctm2.1535 (PMC10807352; doi:10.1002/ctm2.1535)
Supplement: Supplementary file 2 — Supporting Information [file CTM2-14-e1535-s001.xlsx]

## Sheet: Readme
Table S1: Details of clinical characteristics
Table S2: The scRNA-seq metrics for each sample
Table S3: Primer pairs used for RT-PCR
Table S4: Gene sets related to TNF-α response via NF-κB, inflammatory response, apoptosis, interferon-α response and interferon-γ response pathways
Table S5: Gene sets related to neutrophil function
Table S6: Gene sets related to angiogenesis
Table S7: Gene sets related to T feature
Table S8: 15-gene crypt-axis-characteristic signature

## Sheet: Table S1
Table S1: Details of clinical characteristics
Sample id	Sex	Age	Age of first polypectomy	Times of polypectomy	Sample type	Tissue type	Diameter(cm)	Weight(mg)	Numbers of polyps	STK11/LKB1 mutation
Discovery Cohort for scRNA-seq
N01	Female	6	/	/	Normal	Paediatric biopsy	/	/	/	/
N02	Male	3	/	/	Normal	Paediatric biopsy	/	/	/	/
N03	Female	12	/	/	Normal	Paediatric biopsy	/	/	/	/
N04	Male	4	/	/	Normal	Paediatric biopsy	/	/	/	/
N05	Female	10	/	/	Normal	Paediatric biopsy	/	/	/	/
N06	Male	6	/	/	Normal	Paediatric biopsy	/	/	/	/
N07	Male	4	/	/	Normal	Paediatric biopsy	/	/	/	/
N08	Female	10	/	/	Normal	Paediatric biopsy	/	/	/	/
N09	Male	4	/	/	Normal	Paediatric biopsy	/	/	/	/
N10	Male	9	/	/	Normal	Paediatric biopsy	/	/	/	/
S01	Female	4	4	1	SJP	Colonic polyp	0.6	880	1	/
S02	Female	5	5	1	SJP	Colonic polyp	1.2	1250	1	/
S03	Male	3	3	1	SJP	Colonic polyp	2.8	3430	1	/
S04	Male	7	7	1	SJP	Colonic polyp	1	1120	1	/
S05	Male	6	6	1	SJP	Colonic polyp	2	2660	1	/
S06	Male	8	8	1	SJP	Colonic polyp	0.8	380	1	/
S07	Male	3	3	1	SJP	Colonic polyp	1.2	900	1	/
S08	Male	7	7	1	SJP	Colonic polyp	1.1	530	2	/
S09	Female	4	4	1	SJP	Colonic polyp	1.8	1970	2	/
S10	Female	6	6	1	SJP	Colonic polyp	2.3	3820	2	/
S11	Female	3	3	1	SJP	Colonic polyp	0.8	290	2	/
J01	Female	10	1	8	JPS	Colonic polyp	1.5	1620	112	/
J02	Male	7	1	14	JPS	Colonic polyp	1.5	1990	116	/
P01	Female	16	2	2	PJS	Colonic polyp	2.5	3870	18	Confirmed
P02	Male	5	1	3	PJS	Colonic polyp	1.8	1920	4	Confirmed
P03	Female	14	11	2	PJS	Colonic polyp	1.8	2100	11	Confirmed
P04	Male	4	4	2	PJS	Colonic polyp	2.5	3020	10	Confirmed
P05	Male	14	2	6	PJS	Colonic polyp	1.5	2000	50	Confirmed
Validation Cohort for mIHC
N01	Female	6	/	/	Normal	Paediatric biopsy	/	/	/	/
N02	Male	6	/	/	Normal	Paediatric biopsy	/	/	/	/
N03	Male	4	/	/	Normal	Paediatric biopsy	/	/	/	/
N04	Male	4	/	/	Normal	Paediatric biopsy	/	/	/	/
N05	Female	5	/	/	Normal	Paediatric biopsy	/	/	/	/
P01	Male	7	1	5	PJS	Colonic polyp	2		10	Confirmed
P02	Male	15	8	5	PJS	Colonic polyp	2		35	Confirmed
P03	male	5	5	1	PJS	Colonic polyp	0.5		8	Confirmed
P04	Female	15	3	2	PJS	Colonic polyp	3-4		2	Confirmed
P05	Male	15	14	2	PJS	Colonic polyp	2.5		29	Confirmed
J01	Female	13	9	4	JPS	Colonic polyp	2		16	/
J02	Female	10	3	7	JPS	Colonic polyp	2		112	/
J03	Male	8	3	2	JPS	Colonic polyp	2.5		4	/
J04	Male	6	1	3	JPS	Colonic polyp	4		54	/
J05	Male	4	4	1	JPS	Colonic polyp	3		75	/
S01	Male	7	7	1	SJP	Colonic polyp	1.5		1	/
S02	Male	6	6	1	SJP	Colonic polyp	3.5		1	/
S03	Female	6	6	1	SJP	Colonic polyp	2.5		1	/
S04	Female	13	13	1	SJP	Colonic polyp	1.2		1	/
S05	Male	6	6	1	SJP	Colonic polyp	3		1	/

## Sheet: Table S2
Table S2: The scRNA-seq metrics for each sample
Sample id	Cell number	Number of Reads	Q30 Bases in Barcode	Q30 Bases in RNA Read	Q30 Bases in UMI	mitochondrial reads	Mean Reads per Cell	Median Genes per Cell
N01	7131	545033416	0.961	0.904	0.959	0.152991	76432	1563
N02	11111	567121791	0.962	0.896	0.959	0.285561	51041	1181
N03	3606	354345919	0.97	0.779	0.974	0.219009	98266	1046
N04	7169	339427002	0.964	0.769	0.969	0.0636048	47346	769
N05	2820	383310099	0.984	0.813	0.985	0.11858	135926	1188
N06	7138	396319759	0.986	0.869	0.987	0.103301	55523	738
N07	3703	168771060	0.973	0.745	0.975	0.271216	45577	1086
N08	2525	169897539	0.994	0.817	0.993	0.0694346	67286	880
N09	1717	159633156	0.993	0.815	0.993	0.0666382	92972	944
N10	3563	479215097	0.975	0.532	0.962	0.101453	134498	887
S01	4292	598677933	0.966	0.86	0.961	0.256102	139487	687
S02	8932	720742348	0.95	0.886	0.946	0.257452	80692	851
S03	7920	563269091	0.967	0.92	0.962	0.247274	71120	592
S04	2403	532345168	0.971	0.894	0.965	0.182988	221534	443
S05	5319	596484596	0.958	0.898	0.95	0.500692	112142	1248
S06	5574	560268698	0.957	0.891	0.949	0.273482	100515	1216
S07	2528	623801597	0.958	0.894	0.95	0.18669	246757	1142
S08	5660	529585326	0.958	0.906	0.953	0.236728	93566	1272
S09	10138	686355280	0.956	0.905	0.952	0.186371	67701	802
S10	9299	538253739	0.965	0.922	0.96	0.152735	57883	731
S11	5376	541683469	0.957	0.909	0.949	0.225522	100760	1088
J01	3401	613477241	0.961	0.878	0.958	0.269901	180381	1219
J02	7099	513107971	0.963	0.901	0.952	0.244771	72279	1624
P01	19194	639970482	0.953	0.898	0.947	0.371924	33342	1193
P02	6278	543633160	0.966	0.922	0.961	0.390606	86593	1552
P03	6813	547898326	0.964	0.908	0.955	0.530333	80420	1072
P04	7128	540268954	0.96	0.901	0.93	0.339269	75795	806
P05	3570	551737751	0.961	0.904	0.958	0.385756	154548	1474
			孙芳玲

## Sheet: Table S3
Table S3: Primer pairs used for RT-PCR
Species	Primer	Forward	Reverse
Human	ATF3	AGGAAGAGCTGAGGTTTGCC	GGCACTCCGTCTTCTCCTTC
	RHOB	TCTGTCCCAATGTGCCCATC	CCTTCCTTGGTCTTGGCAGA
	IER5	GAGGAGATGGAGACCGGGAA	GCTCCAGGGGTTCATGTCTC
	IRF1	CTGAGTCTACAGCGTGTCTTCA	CAGGTCCTGCTTGCCTAGAG
	MXD1	TTGCTCTCCTCGTGTCCTCT	GGTGTGAAGGGCGTGTTTTC
	EGR1	AGCTGGAGGAGATGATGCTG	ACCAGCACCTTCTCGTTGTT
	BTG2	TGGACCCCATCATCAGCAG	TTGGTTCTTGCAGGTGAGGA
	SOD2	TTTTGGGGTATCTGGGCTCC	CCTGGTACTTCTCCTCGGTG
	TNFAIP3	CCTCATGCATGCCACTTCTC	TAGCAAAGCCCCGTTTCAAC
	SAT1	AGCATGCACTTCTTGGTAGC	ACTCCTCACTCCTCTGTTGC
	NAMPT	AGTGCCTGTATCTGTGGTCA	CACAGTGTCAAGAGGGTTTCC
	MCL1	AGTAGGAGCTGGTTTGGCAT	GCTTTTCTGGCTAGGTTGCT
	NFKBIA	TGATCACCAACCAGCCAGAA	CAGGATGGAGTGGAGGTGC
	CCNL1	GGCCTCATTCGACAGCTACT	CGGAATCAGAGAGTGGTCGA
	IL1B	GACCTCTGCCCTCTGGATG	AGGTGCTCAGGTCATTCTCC
	IER3	TCTCTTTCTGCTGCTCACCA	GGTGTTGCTGGAGGAAAGTG
	FOSB	ACTTGCACCTTACTTCCCCA	ACAGATATTGAGACTCGGCAGA
	NR4A1	TGGAGGAGCTGCAGAACC	GCTTGAGGTAGAAGATGCGC
	KLF2	GAGAAGCCCTACCACTGCAA	ATGTGCCGTTTCATGTGCA
	GAPDH	AGAAGGCTGGGGCTCATTTG	AGGGGCCATCCACAGTCTTC
Mouse	Cdh1	ATCACAGTGAAGCGGCATCT	AGCAGCTCTGGGTTGGATTC
	Cdh2	CTGGACCATCAACCGGCTTA	GTCCGTGCAGTCTCCATTGG
	Vim	CCTGTGAAGTGGATGCCCTT	GGTGGCGATCTCAATGTCCA
	Tgfbi	TCACCAACAACATCCAGCAGA	TCTCGGCAGGGATCTTCTCA
	Mmp10	GGTTGCAGCCCATGAACTTG	TGGGGTCTCAGGTCTTGGAG
	Lamc2	AGACAGAGGAGGTGGTGTGT	CCGGCCGTGTTGTAGATACA
	Lamb3	ATTCTGGGCACGGATGAAGG	GCTCCTCTGCCTCCATCTTG

## Sheet: Table S4
Table S4: Gene sets related to TNF-α response via NF-κB, inflammatory response, apoptosis, interferon-α response and interferon-γ response pathways
TNF-α response via NF-κB	Inflammatory response	Apoptosis	Interferon-α response	Interferon-γ response
ABCA1	ABCA1	ADD1	ADAR	ADAR
ACKR3	ABI1	AIFM3	B2M	APOL6
AREG	ACVR1B	ANKH	BATF2	ARID5B
ATF3	ACVR2A	ANXA1	BST2	ARL4A
ATP2B1	ADGRE1	APP	C1S	AUTS2
B4GALT1	ADM	ATF3	CASP1	B2M
B4GALT5	ADORA2B	AVPR1A	CASP8	BANK1
BCL2A1	ADRM1	BAX	CCRL2	BATF2
BCL3	AHR	BCAP31	CD47	BPGM
BCL6	APLNR	BCL10	CD74	BST2
BHLHE40	AQP9	BCL2L1	CMPK2	BTG1
BIRC2	ATP2A2	BCL2L10	CMTR1	C1R
BIRC3	ATP2B1	BCL2L11	CNP	C1S
BMP2	ATP2C1	BCL2L2	CSF1	CASP1
BTG1	AXL	BGN	CXCL10	CASP3
BTG2	BDKRB1	BID	CXCL11	CASP4
BTG3	BEST1	BIK	DDX60	CASP7
CCL2	BST2	BIRC3	DHX58	CASP8
CCL20	BTG2	BMF	EIF2AK2	CCL2
CCL4	C3AR1	BMP2	ELF1	CCL5
CCL5	C5AR1	BNIP3L	EPSTI1	CCL7
CCN1	CALCRL	BRCA1	GBP2	CD274
CCND1	CCL17	BTG2	GBP4	CD38
CCNL1	CCL2	BTG3	GMPR	CD40
CCRL2	CCL20	CASP1	HELZ2	CD69
CD44	CCL22	CASP2	HERC6	CD74
CD69	CCL24	CASP3	HLA-C	CD86
CD80	CCL5	CASP4	IFI27	CDKN1A
CD83	CCL7	CASP6	IFI30	CFB
CDKN1A	CCR7	CASP7	IFI35	CFH
CEBPB	CCRL2	CASP8	IFI44	CIITA
CEBPD	CD14	CASP9	IFI44L	CMKLR1
CFLAR	CD40	CAV1	IFIH1	CMPK2
CLCF1	CD48	CCNA1	IFIT2	CMTR1
CSF1	CD55	CCND1	IFIT3	CSF2RB
CSF2	CD69	CCND2	IFITM1	CXCL10
CXCL1	CD70	CD14	IFITM2	CXCL11
CXCL10	CD82	CD2	IFITM3	CXCL9
CXCL11	CDKN1A	CD38	IL15	DDX58
CXCL2	CHST2	CD44	IL4R	DDX60
CXCL3	CLEC5A	CD69	IL7	DHX58
CXCL6	CMKLR1	CDC25B	IRF1	EIF2AK2
DDX58	CSF1	CDK2	IRF2	EIF4E3
DENND5A	CSF3	CDKN1A	IRF7	EPSTI1
DNAJB4	CSF3R	CDKN1B	IRF9	FAS
DRAM1	CX3CL1	CFLAR	ISG15	FCGR1A
DUSP1	CXCL10	CLU	ISG20	FGL2
DUSP2	CXCL11	CREBBP	LAMP3	FPR1
DUSP4	CXCL6	CTH	LAP3	GBP4
DUSP5	CXCL8	CTNNB1	LGALS3BP	GBP6
EDN1	CXCL9	CYLD	LPAR6	GCH1
EFNA1	CXCR6	DAP	LY6E	GPR18
EGR1	CYBB	DAP3	MOV10	GZMA
EGR2	DCBLD2	DCN	MVB12A	HELZ2
EGR3	EBI3	DDIT3	MX1	HERC6
EHD1	EDN1	DFFA	NCOA7	HIF1A
EIF1	EIF2AK2	DIABLO	NMI	HLA-A
ETS2	EMP3	DNAJA1	NUB1	HLA-B
F2RL1	EREG	DNAJC3	OAS1	HLA-DMA
F3	F3	DNM1L	OASL	HLA-DQA1
FJX1	FFAR2	DPYD	OGFR	HLA-DRB1
FOS	FPR1	EBP	PARP12	HLA-G
FOSB	FZD5	EGR3	PARP14	ICAM1
FOSL1	GABBR1	EMP1	PARP9	IDO1
FOSL2	GCH1	ENO2	PLSCR1	IFI27
FUT4	GNA15	ERBB2	PNPT1	IFI30
G0S2	GNAI3	ERBB3	PROCR	IFI35
GADD45A	GP1BA	EREG	PSMA3	IFI44
GADD45B	GPC3	ETF1	PSMB8	IFI44L
GCH1	GPR132	F2	PSMB9	IFIH1
GEM	GPR183	F2R	PSME1	IFIT1
GFPT2	HAS2	FAS	PSME2	IFIT2
GPR183	HBEGF	FASLG	RIPK2	IFIT3
HBEGF	HIF1A	FDXR	RNF31	IFITM2
HES1	HPN	FEZ1	RSAD2	IFITM3
ICAM1	HRH1	GADD45A	RTP4	IFNAR2
ICOSLG	ICAM1	GADD45B	SAMD9	IL10RA
ID2	ICAM4	GCH1	SAMD9L	IL15
IER2	ICOSLG	GNA15	SELL	IL15RA
IER3	IFITM1	GPX1	SLC25A28	IL18BP
IER5	IFNAR1	GPX3	SP110	IL2RB
IFIH1	IFNGR2	GPX4	STAT2	IL4R
IFIT2	IL10	GSN	TAP1	IL6
IFNGR2	IL10RA	GSR	TDRD7	IL7
IL12B	IL12B	GSTM1	TENT5A	IRF1
IL15RA	IL15	GUCY2D	TMEM140	IRF2
IL18	IL15RA	H1-0	TRAFD1	IRF4
IL1A	IL18	HGF	TRIM14	IRF5
IL1B	IL18R1	HMGB2	TRIM21	IRF7
IL23A	IL18RAP	HMOX1	TRIM25	IRF8
IL6	IL1A	HSPB1	TRIM26	IRF9
IL6ST	IL1B	IER3	TRIM5	ISG15
IL7R	IL1R1	IFITM3	TXNIP	ISG20
INHBA	IL2RB	IFNB1	UBA7	ISOC1
IRF1	IL4R	IFNGR1	UBE2L6	ITGB7
IRS2	IL6	IGF2R	USP18	JAK2
JAG1	IL7R	IGFBP6	WARS1	KLRK1
JUN	INHBA	IL18		LAP3
JUNB	IRAK2	IL1A		LATS2
KDM6B	IRF1	IL1B		LCP2
KLF10	IRF7	IL6		LGALS3BP
KLF2	ITGA5	IRF1		LY6E
KLF4	ITGB3	ISG20		LYSMD2
KLF6	ITGB8	JUN		MARCHF1
KLF9	KCNA3	KRT18		METTL7B
KYNU	KCNJ2	LEF1		MT2A
LAMB3	KCNMB2	LGALS3		MTHFD2
LDLR	KIF1B	LMNA		MVP
LIF	KLF6	LUM		MX1
LITAF	LAMP3	MADD		MX2
MAFF	LCK	MCL1		MYD88
MAP2K3	LCP2	MGMT		NAMPT
MAP3K8	LDLR	MMP2		NCOA3
MARCKS	LIF	NEDD9		NFKB1
MCL1	LPAR1	NEFH		NFKBIA
MSC	LTA	PAK1		NLRC5
MXD1	LY6E	PDCD4		NMI
MYC	LYN	PDGFRB		NOD1
NAMPT	MARCO	PEA15		NUP93
NFAT5	MEFV	PLAT		OAS2
NFE2L2	MEP1A	PLCB2		OAS3
NFIL3	MET	PLPPR4		OASL
NFKB1	MMP14	PMAIP1		OGFR
NFKB2	MSR1	PPP2R5B		P2RY14
NFKBIA	MXD1	PPP3R1		PARP12
NFKBIE	MYC	PPT1		PARP14
NINJ1	NAMPT	PRF1		PDE4B
NR4A1	NDP	PSEN1		PELI1
NR4A2	NFKB1	PSEN2		PFKP
NR4A3	NFKBIA	PTK2		PIM1
OLR1	NLRP3	RARA		PLA2G4A
PANX1	NMI	RELA		PLSCR1
PDE4B	NMUR1	RETSAT		PML
PDLIM5	NOD2	RHOB		PNP
PER1	NPFFR2	RHOT2		PNPT1
PFKFB3	OLR1	RNASEL		PSMA2
PHLDA1	OPRK1	ROCK1		PSMA3
PHLDA2	OSM	SAT1		PSMB10
PLAU	OSMR	SATB1		PSMB2
PLAUR	P2RX4	SC5D		PSMB8
PLEK	P2RX7	SLC20A1		PSMB9
PLK2	P2RY2	SMAD7		PSME1
PLPP3	PCDH7	SOD1		PSME2
PMEPA1	PDE4B	SOD2		PTGS2
PNRC1	PDPN	SPTAN1		PTPN1
PPP1R15A	PIK3R5	SQSTM1		PTPN2
PTGER4	PLAUR	TAP1		PTPN6
PTGS2	PROK2	TGFB2		RAPGEF6
PTPRE	PSEN1	TGFBR3		RBCK1
PTX3	PTAFR	TIMP1		RIPK1
RCAN1	PTGER2	TIMP2		RIPK2
REL	PTGER4	TIMP3		RNF213
RELA	PTGIR	TNF		RNF31
RELB	PTPRE	TNFRSF12A		RSAD2
RHOB	PVR	TNFSF10		RTP4
RIPK2	RAF1	TOP2A		SAMD9L
RNF19B	RASGRP1	TSPO		SAMHD1
SAT1	RELA	TXNIP		SECTM1
SDC4	RGS1	VDAC2		SELP
SERPINB2	RGS16	WEE1		SERPING1
SERPINB8	RHOG	XIAP		SLAMF7
SERPINE1	RIPK2			SLC25A28
SGK1	RNF144B			SOCS1
SIK1	ROS1			SOCS3
SLC16A6	RTP4			SOD2
SLC2A3	SCARF1			SP110
SLC2A6	SCN1B			SPPL2A
SMAD3	SELE			SRI
SNN	SELENOS			SSPN
SOCS3	SELL			ST3GAL5
SOD2	SEMA4D			ST8SIA4
SPHK1	SERPINE1			STAT1
SPSB1	SGMS2			STAT2
SQSTM1	SLAMF1			STAT3
STAT5A	SLC11A2			STAT4
TANK	SLC1A2			TAP1
TAP1	SLC28A2			TAPBP
TGIF1	SLC31A1			TDRD7
TIPARP	SLC31A2			TNFAIP2
TLR2	SLC4A4			TNFAIP3
TNC	SLC7A1			TNFAIP6
TNF	SLC7A2			TNFSF10
TNFAIP2	SPHK1			TOR1B
TNFAIP3	SRI			TRAFD1
TNFAIP6	STAB1			TRIM14
TNFAIP8	TACR1			TRIM21
TNFRSF9	TACR3			TRIM25
TNFSF9	TAPBP			TRIM26
TNIP1	TIMP1			TXNIP
TNIP2	TLR1			UBE2L6
TRAF1	TLR2			UPP1
TRIB1	TLR3			USP18
TRIP10	TNFAIP6			VAMP5
TSC22D1	TNFRSF1B			VAMP8
TUBB2A	TNFRSF9			VCAM1
VEGFA	TNFSF10			WARS1
YRDC	TNFSF15			XAF1
ZBTB10	TNFSF9			XCL1
ZC3H12A	TPBG			ZBP1
ZFP36	VIP			ZNFX1

## Sheet: Table S5
Table S5: Gene sets related to neutrophil function
Chemotaxis(GO:0030593)	Extravasation(GO:0072672)	Degranulation(GO:0043312)	ROS production(GO:1903409)	NETs
EDN1	JAML	VAMP8	ACOX1	CYP4F3
VAV3	PIK3CD	STXBP3	SOD2	SLC22A4
CSF3R	PRTN3	VAMP7	GBF1	IL17A
CCL3	PECAM1	VAMP2	CYBB	MPO
CXCL8	PIK3CG	ANXA3	NCF1	F3
VAV1	CD177	STXBP2	SOD1	TNFRSF10C
CCL3L1		BCR	MAOB	SELP
S100A9			INAVA	CREB5
CD300H			CYBA	VNN3
JAML			CYP1A2	MME
SRP54			MPO	ENTPD4
PREX1			NOX4	G0S2
CXCL10			DUOX2	S100A12
PPBP			DUOX1	BST1
EDN3			CYP1A1	CLEC6A
CCL16				HPSE
CCL25				FPR2
ITGA1				CEACAM3
CXCL1				IL6
CXCL3
CXCL2
CCL22
CCL19
CCL24
GBF1
CX3CL1
CXCL11
PIK3CD
CCL11
SYK
XCL1
TGFB2
CCL20
CCL26
CCL4L1
EDN2
PPIA
PF4V1
SAA1
TREM1
PIP5K1C
PIKFYVE
LGALS3
CXCL13
CCL14
CXCL5
CCL1
LBP
CXCL6
CCL17
PIK3CG
PDE4B
CXCL9
CKLF
NCKAP1L
PPIB
CCL7
CCL8
C5AR1
CCL13
ITGA9
IL1B
CCL21
CCL4
S100A12
CCL15
XCL2
PF4
CCL5
CCL2
S100A8
ITGB2
FCER1G
PLA2G1B
CXADR
BSG
CXCR2
CXCR1
CCL18
CCL23

## Sheet: Table S6
Table S6: Gene sets related to angiogenesis
Angiogenesis
CCND2
CCNE1
CD44
CXCR4
E2F3
EDN1
EZH2
FGF18
FGFR1
FYN
HEY1
ITGAV
JAG1
JAG2
MMP9
NOTCH1
PDGFA
PTK2
SPP1
STC1
TNFAIP6
TYMP
VAV2
VCAN
VEGFA

## Sheet: Table S7
Table S7: Gene sets related to T feature
Naive	Effector	Immunosupression
CCR7	NKG7	IGFLR1
TCF7	GZMB	TNFRSF4
LEF1	GZMH	TNFRSF9
SELL	PRF1	ICOS
	FASLG	CD27
	GZMA	TNFSF14
	GZMK	CD28
	IFNG	CD80
	TNF
	IL17A

## Sheet: Table S8
Table S8: 15-gene crypt-axis-characteristic signature
SELENOP
CEACAM7
PLAC8
TSPAN1
CEACAM5
CEACAM6
IFI27
KRT20
RHOC
CEACAM1
CD177
PKIB
HPGD
LYPD8
DHRS9
